# Supplementary material for: Cellular Sources and Neuroprotective Roles of Interleukin-10 in the Facial Motor Nucleus after Axotomy
Source: Cells. 2022 Oct 9;11(19):3167. doi: 10.3390/cells11193167 (PMC9564302; doi:10.3390/cells11193167)
Supplement: Supplementary file 1 [file cells-11-03167-s001.zip]

Archive with 1 entries (1 files):
- cells-1738121-Figure S1.pdf
